# Supplementary material for: Profiling of 2-Acetyl-1-Pyrroline and Other Volatile Compounds in Raw and Cooked Rice of Traditional and Improved Varieties of India
Source: Foods. 2021 Aug 18;10(8):1917. doi: 10.3390/foods10081917 (PMC8392510; doi:10.3390/foods10081917)
Supplement: Supplementary file 1 [file foods-10-01917-s001.zip]

Archive with 1 entries (1 files):
- foods-1320858-supplementary.pdf
